# Supplementary material for: Stable Radical Isoporphyrin Copolymer Prepared with Di(phenylphosphane)
Source: Molecules. 2024 Jun 27;29(13):3056. doi: 10.3390/molecules29133056 (PMC11243264; doi:10.3390/molecules29133056)
Supplement: Supplementary file 1 [file molecules-29-03056-s001.zip]

Archive with 1 entries (1 files):
- molecules-3065259-supplementary.pdf
